# Supplementary material for: Genetic Diversity Assessed by Genotyping by Sequencing (GBS) in Watermelon Germplasm
Source: Genes (Basel). 2019 Oct 18;10(10):822. doi: 10.3390/genes10100822 (PMC6826620; doi:10.3390/genes10100822)
Supplement: Supplementary file 1 [file genes-10-00822-s001.zip › Supplementary Table.xlsx]

## Sheet: Table S1
Table S1. List of 68 watermelon accessions
#	IT No.	Ori	Type	Total		Korean commerical watermelon		Name of accession	Company name	No of order
				STRUCTURE	DAPC	STRUCTURE	DAPC
WM18	110898	KOR	Cultivar	2	1	3	3	Mirak Subak	Farm-Hannong	10
WM15	110847	KOR	Cultivar	admixed	1	3	3	Gonong 2	Konong	8
WM16	110851	KOR	Cultivar	admixed	1	3	3	Gwangsan	Farm-Hannong	8
WM24	290189	KOR	Cultivar	admixed	1	4	3	Ssidiwon	RDA	5
WM27	290188	KOR	Cultivar	admixed	1	4	3	Codiwon	RDA	5
WM30	110897	KOR	Cultivar	admixed	1	admixed	3	Hyeseong Subak	Farm-Hannong	9
WM21	110850	KOR	Cultivar	admixed	1	admixed	3	Miho Subak	Farm-Hannong	6
WM17	274904	KOR	Landrace	2	1			Mudeungsan		9
WM45	104713	KOR	Landrace	4	1			San Subak		39
WM55	271048	TUR	Landrace	4	1			Szokehaju		6
WM57	273843	VNM	Landrace	4	1			WIR5086		5
WM36	271019	BGR	Landrace	4	1			A9E0407		8
WM51	273844	SGP	Landrace	4	1			WIR5370		6
WM56	273480	UZB	Landrace	4	1			WIR2371		7
WM34	273553	AZE	Landrace	admixed	1			WIR3583		6
WM42	271049	KGZ	Landrace	admixed	1			UZB-KJG-2006-40		8
WM52	291394	TUR	Landrace	admixed	1			AD27		7
WM32	305230	AFG	Landrace	admixed	1			WIR 4190		7
WM33	305231	AFG	Landrace	admixed	1			WIR 4191		7
WM35	293786	BGR	Landrace	admixed	1			A9E0250		5
WM58	C-1	KOR	Cultivar	3	2	2	2	Bravokkul	Nongwoo
WM59	C-2	KOR	Cultivar	3	2	2	2	Celox	PPS
WM60	C-3	KOR	Cultivar	3	2	2	2	Seolhui	PPS
WM61	C-4	KOR	Cultivar	3	2	2	2	Dynamic kkul	Shinnong
WM62	C-5	KOR	Cultivar	3	2	2	2	Hongsujungggul	PPS
WM63	C-6	KOR	Cultivar	3	2	2	2	Speedggul	Nongwoo
WM64	C-7	KOR	Cultivar	3	2	2	2	Dalgonakkul	Nongwoo
WM65	C-8	KOR	Cultivar	3	2	2	2	Sambokkkul	Farm-Hannong
WM66	C-9	KOR	Cultivar	3	2	2	2	Mancheonhakkul	Nongwoo
WM67	C-10	KOR	Cultivar	3	2	2	2	Elite	Shinnong
WM68	C-11	KOR	Cultivar	3	2	2	2	Pparmi	PPS
WM2	178257	CHN	Cultivar	3	2			Xi nong 5 -xigua		10
WM39	251854	CHN	Landrace	3	2			Heugmiin		14
WM40	271033	CRI	Landrace	3	2			CRI-CEG-2004-10		7
WM54	271039	TUR	Landrace	3	2			Marsowszky		6
WM7	216191	RUS	Cultivar	3	2			Ogonek		7
WM12	213139	UZB	Cultivar	admixed	2			Jyoltosemyanniy		9
WM43	271056	KOR	Landrace	admixed	2			VIR 5365		8
WM48	271046	PAK	Landrace	admixed	2			Sindh Water Melon		6
WM19	110849	KOR	Cultivar	3	3	admixed	2	Miwang Subak	Farm-Hannong	9
WM29	293358	KOR	Cultivar	3	3	admixed	2	Hangil	RDA	6
WM10	302657	UKR	Cultivar	3	3			Obrii		6
WM11	302658	UKR	Cultivar	3	3			Pivnichne syaivo		5
WM13	302669	UZB	Cultivar	3	3			Kuktun		6
WM3	302485	CHN	Cultivar	3	3			Xiao hei long		7
WM37	271026	BGR	Landrace	3	3			A9E0551		5
WM4	293147	CHN	Cultivar	3	3			Xiao lan		6
WM44	293906	KOR	Landrace	3	3			Mudeungsan 10		6
WM49	271055	PRK	Landrace	3	3			VIR 4083		8
WM5	294354	JPN	Cultivar	3	3			Shin-yamato No.2		6
WM6	216190	RUS	Cultivar	3	3			Astrakhansky		11
WM8	216192	RUS	Cultivar	3	3			Ultrarannii		7
WM9	251863	TUR	Cultivar	3	3			galaksi		8
WM14	302887	UZB	Cultivar	admixed	3			Osennii		6
WM38	271037	BGR	Landrace	admixed	3			Kornishoni		6
WM41	293366	IRN	Landrace	admixed	3			WIR 1796		5
WM47	271038	MNG	Landrace	admixed	3			MNG-PYJ-1999-7/22-37		6
WM50	271042	RUS	Landrace	admixed	3			RPK-109		6
WM20	110846	KOR	Cultivar	1	4	1	1	Mipung Subak	Konong	18
WM22	290190	KOR	Cultivar	1	4	1	1	Sosowon	RDA	5
WM31	110899	KOR	Cultivar	1	4	1	1	Hwanggeum Subak	Farm-Hannong	16
WM25	110900	KOR	Cultivar	1	4	admixed	1	Orimpia Subak	Farm-Hannong	16
WM28	110896	KOR	Cultivar	admixed	4	admixed	1	Palbo Subak	Farm-Hannong	10
WM23	110848	KOR	Cultivar	admixed	4	admixed	1	Sinyang Subak	Farm-Hannong	7
WM26	110895	KOR	Cultivar	admixed	4	admixed	1	Chilbo Subak	Farm-Hannong	16
WM53	271034	TUR	Landrace	1	4			Hevesi feketemagvu		7
WM1	302486	CHN	Cultivar	admixed	4			Li chengyi		8
WM46	302573	MMR	Landrace	admixed	4			Hpa ye		5

## Sheet: Table S2
Table S2. Workflow and utilized codes of sequenc preprocessinng and SNP calling
WorkFlow	Process Tools	Options
Demultiplexing	STACKS-process_radtags:	process_radtags -e apeKI -r
Data QC	fastqc	fastqc: default option
	Cutadapt	cutadapt -m 30 –q 20
Read Mapping	Bowtie2	bowtie2: default option
Alignment Modification	Picard	java -jar picard.jar SORT_ORDER=coordinate
	GATK	java -jar GenomeAnalysisTK.jar -T RealignerTargetCreator -drf DuplicateRead
		java -jar GenomeAnalysisTK.jar -T IndelRealigner -drf DuplicateRead
Variant Calling	GATK	java -jar GenomeAnalysisTK.jar -T HaplotypeCaller -mmq 30 -mbq 20 -drf DuplicateRead
		java -jar GenomeAnalysisTK.jar -T SelectVariants -selectType SNP
		java -jar GenomeAnalysisTK.jar -T VariantFiltration --maskName "InDel"--filterExpression "QUAL < 30" --filterName "QualFilter" --filterExpression "FS > 200.0" --filterName "FS200" --filterExpression "QD < 5.0" --filterName "QD5" 2
	vcftools	vcftools --maf 0.05 --max-alleles 2 --min-alleles 2 --min-meanDP 5 --max-missing 0.95
Fst Calculation	vcftools	vcftools --vcf {INPUT}.vcf --weir-fst-pop {CLUSTER} --weir-fst-pop {CLUSTER}
		T

## Sheet: Table S3
Table S3. Number of retained reads after demultiplexing using STACKS
Barcode	Sample	Total	NoRadTag	Retained	% Survived
AACT	WM1	2975112	63175	2911937	0.9788
CCTA	WM2	3556514	51673	3504841	0.9855
TTAC	WM3	2248692	51627	2197065	0.977
AGGC	WM4	2558205	54926	2503279	0.9785
GCAT	WM5	2758137	50074	2708063	0.9818
TAGA	WM6	3564369	62725	3501644	0.9824
GTCA	WM7	3514650	46602	3468048	0.9867
GATC	WM8	2587399	42363	2545036	0.9836
CTGT	WM9	2631454	46756	2584698	0.9822
AGAGA	WM10	3552181	43951	3508230	0.9876
CGCGT	WM11	2488542	20970	2467572	0.9916
TCTGA	WM12	3196896	50723	3146173	0.9841
AACAT	WM13	2717420	39932	2677488	0.9853
CCACA	WM14	3012558	36122	2976436	0.988
TTGTT	WM15	2263354	24434	2238920	0.9892
GATGT	WM16	2338806	24433	2314373	0.9896
CGTAA	WM17	3241767	35685	3206082	0.989
ACATT	WM18	2418423	35610	2382813	0.9853
TTCCA	WM19	3282228	44296	3237932	0.9865
GTGGA	WM20	2680127	50863	2629264	0.981
AGTCT	WM21	2784536	29786	2754750	0.9893
CACTA	WM22	3276627	39249	3237378	0.988
TGAAT	WM23	2906352	31309	2875043	0.9892
GCGAT	WM24	2218042	20183	2197859	0.9909
AAGCA	WM25	3826028	49693	3776335	0.987
CTAGC	WM26	2996111	37999	2958112	0.9873
TCCTGA	WM27	2752060	28275	2723785	0.9897
ACTGGT	WM28	2459282	23970	2435312	0.9903
GGACGT	WM29	2545248	25049	2520199	0.9902
CATTGA	WM30	3644443	39340	3605103	0.9892
TTCAGT	WM31	2572482	20664	2551818	0.992
TGGCGA	WM32	3015430	25183	2990247	0.9916
GACGGT	WM33	2653464	24996	2628468	0.9906
CTAAGA	WM34	3222309	36206	3186103	0.9888
ACGTAT	WM35	1088849	11700	1077149	0.9893
CGTGTA	WM36	1808941	18582	1790359	0.9897
GCTCGA	WM37	1821257	19540	1801717	0.9893
ATCGAT	WM38	1593935	15498	1578437	0.9903
CAGATA	WM39	2285047	23188	2261859	0.9899
GAATCT	WM40	1958815	17020	1941795	0.9913
TGCCAT	WM41	2358418	25134	2333284	0.9893
ACAGTA	WM42	2566204	28121	2538083	0.989
CGTAGT	WM43	1647143	14410	1632733	0.9913
TTCTGGA	WM44	3097060	24862	3072198	0.992
GAGACGT	WM45	2175265	18171	2157094	0.9916
ACACAGT	WM46	1896771	16867	1879904	0.9911
CTTGTGA	WM47	2485375	23258	2462117	0.9906
TGGCGGA	WM48	1763097	17875	1745222	0.9899
GACTAGT	WM49	2655535	24648	2630887	0.9907
ACAATGA	WM50	3281140	30905	3250235	0.9906
ATTGCGT	WM51	1834291	14253	1820038	0.9922
CAGTGGT	WM52	2005966	17405	1988561	0.9913
TGAACGA	WM53	2062196	18912	2043284	0.9908
GCCTTGA	WM54	2497903	20790	2477113	0.9917
TTGCAGT	WM55	1833559	16237	1817322	0.9911
GGTGCGA	WM56	2220613	18732	2201881	0.9916
AACAGAT	WM57	2230617	21987	2208630	0.9901
CCATTGT	WM58	2085872	18224	2067648	0.9913
GTTCATA	WM59	2362483	20973	2341510	0.9911
TGCGGAA	WM60	2298719	20333	2278386	0.9912
AAGCCGGT	WM61	1862820	17436	1845384	0.9906
CCAATTGA	WM62	2427543	21761	2405782	0.991
CTTGAAGA	WM63	2594698	25662	2569036	0.9901
TCGTGAGT	WM64	2009561	16430	1993131	0.9918
GGAACGGT	WM65	1971752	13173	1958579	0.9933
AACCATGA	WM66	3548985	24472	3524513	0.9931
CGGTTGGA	WM67	2671989	18600	2653389	0.993
GCTGGAGT	WM68	1938195	13311	1924884	0.9931

## Sheet: Table S4
Table S4. Number of retained reads after adaptor trimming using Cutadapt
Sample	Total	Reads with adaptor	Reads too short	Retained	% Survived
WM1	2911937	1963962	2449	2909488	0.999
WM2	3504841	2300071	1571	3503270	1
WM3	2197065	1452688	914	2196151	1
WM4	2503279	1667893	553	2502726	1
WM5	2708063	1776702	1115	2706948	1
WM6	3501644	2321719	1607	3500037	1
WM7	3468048	2284014	1426	3466622	1
WM8	2545036	1697742	1521	2543515	0.999
WM9	2584698	1715160	959	2583739	1
WM10	3508230	2341538	945	3507285	1
WM11	2467572	1627788	391	2467181	1
WM12	3146173	2082493	1509	3144664	1
WM13	2677488	1806030	1016	2676472	1
WM14	2976436	1990851	588	2975848	1
WM15	2238920	1488307	808	2238112	1
WM16	2314373	1551155	1162	2313211	0.999
WM17	3206082	2124947	1562	3204520	1
WM18	2382813	1600322	913	2381900	1
WM19	3237932	2152420	1482	3236450	1
WM20	2629264	1739034	1144	2628120	1
WM21	2754750	1852280	951	2753799	1
WM22	3237378	2169879	887	3236491	1
WM23	2875043	1917813	1075	2873968	1
WM24	2197859	1464654	740	2197119	1
WM25	3776335	2491997	1140	3775195	1
WM26	2958112	1941649	1058	2957054	1
WM27	2723785	1819855	571	2723214	1
WM28	2435312	1623493	848	2434464	1
WM29	2520199	1664175	1064	2519135	1
WM30	3605103	2363549	921	3604182	1
WM31	2551818	1695198	1128	2550690	1
WM32	2990247	1957529	827	2989420	1
WM33	2628468	1731580	753	2627715	1
WM34	3186103	2112448	699	3185404	1
WM35	1077149	719742	295	1076854	1
WM36	1790359	1156180	517	1789842	1
WM37	1801717	1161544	902	1800815	0.999
WM38	1578437	1044104	658	1577779	1
WM39	2261859	1482003	404	2261455	1
WM40	1941795	1282257	543	1941252	1
WM41	2333284	1559242	536	2332748	1
WM42	2538083	1689975	758	2537325	1
WM43	1632733	1087388	966	1631767	0.999
WM44	3072198	2068516	839	3071359	1
WM45	2157094	1434801	355	2156739	1
WM46	1879904	1263259	716	1879188	1
WM47	2462117	1634227	1123	2460994	1
WM48	1745222	1138412	489	1744733	1
WM49	2630887	1780571	905	2629982	1
WM50	3250235	2142467	1638	3248597	0.999
WM51	1820038	1217173	680	1819358	1
WM52	1988561	1382176	942	1987619	1
WM53	2043284	1375132	433	2042851	1
WM54	2477113	1657738	436	2476677	1
WM55	1817322	1189147	561	1816761	1
WM56	2201881	1436291	597	2201284	1
WM57	2208630	1494000	1166	2207464	0.999
WM58	2067648	1385329	685	2066963	1
WM59	2341510	1574645	1145	2340365	1
WM60	2278386	1510057	524	2277862	1
WM61	1845384	1245314	551	1844833	1
WM62	2405782	1596099	564	2405218	1
WM63	2569036	1701368	879	2568157	1
WM64	1993131	1327059	898	1992233	1
WM65	1958579	1306613	682	1957897	1
WM66	3524513	2348783	643	3523870	1
WM67	2653389	1748856	556	2652833	1
WM68	1924884	1293685	381	1924503	1

## Sheet: Table S5
Table S5. Information about SNPs based on GBS in watermelon accessions.
Sample	SNPs				Rate (%)			Sample	SNPs				Rate (%)
	Total	Homozyote		Heterozyote	Homozyote		Heterozyote		Total	Homozyote		Heterozyote	Homozyote		Heterozyote
		Ref	Alt		Ref	Alt				Ref	Alt		Ref	Alt
WM1	1764	1119	393	252	63.4	22.3	14.3	WM35	1692	1072	337	283	63.4	19.9	16.7
WM2	1770	1326	181	263	74.9	10.2	14.9	WM36	1763	801	488	474	45.4	27.7	26.9
WM3	1764	1139	289	336	64.6	16.4	19	WM37	1750	1135	423	192	64.9	24.2	11
WM4	1764	1060	280	424	60.1	15.9	24	WM38	1744	1071	609	64	61.4	34.9	3.7
WM5	1769	1105	280	384	62.5	15.8	21.7	WM39	1764	1382	329	53	78.3	18.7	3
WM6	1769	1167	342	260	66	19.3	14.7	WM40	1751	1378	320	53	78.7	18.3	3
WM7	1769	1305	171	293	73.8	9.7	16.6	WM41	1764	1168	533	63	66.2	30.2	3.6
WM8	1763	994	222	547	56.4	12.6	31	WM42	1768	937	645	186	53	36.5	10.5
WM9	1769	1134	318	317	64.1	18	17.9	WM43	1754	1128	451	175	64.3	25.7	10
WM10	1768	1045	392	331	59.1	22.2	18.7	WM44	1764	1294	420	50	73.4	23.8	2.8
WM11	1764	971	177	616	55	10	34.9	WM45	1768	1014	701	53	57.4	39.6	3
WM12	1769	1133	413	223	64	23.3	12.6	WM46	1765	1042	467	256	59	26.5	14.5
WM13	1769	1135	347	287	64.2	19.6	16.2	WM47	1769	1174	537	58	66.4	30.4	3.3
WM14	1770	1107	414	249	62.5	23.4	14.1	WM48	1754	1060	446	248	60.4	25.4	14.1
WM15	1766	1061	647	58	60.1	36.6	3.3	WM49	1767	1201	230	336	68	13	19
WM16	1765	1088	572	105	61.6	32.4	5.9	WM50	1770	1119	313	338	63.2	17.7	19.1
WM17	1764	938	702	124	53.2	39.8	7	WM51	1755	862	710	183	49.1	40.5	10.4
WM18	1764	974	712	78	55.2	40.4	4.4	WM52	1759	876	640	243	49.8	36.4	13.8
WM19	1770	1198	503	69	67.7	28.4	3.9	WM53	1764	1187	504	73	67.3	28.6	4.1
WM20	1763	1188	513	62	67.4	29.1	3.5	WM54	1766	1236	227	303	70	12.9	17.2
WM21	1766	1061	530	175	60.1	30	9.9	WM55	1751	848	663	240	48.4	37.9	13.7
WM22	1770	1197	511	62	67.6	28.9	3.5	WM56	1764	1047	626	91	59.4	35.5	5.2
WM23	1769	1175	529	65	66.4	29.9	3.7	WM57	1757	955	752	50	54.4	42.8	2.8
WM24	1759	954	726	79	54.2	41.3	4.5	WM58	1768	1238	223	307	70	12.6	17.4
WM25	1767	1160	467	140	65.6	26.4	7.9	WM59	1769	1102	311	356	62.3	17.6	20.1
WM26	1770	1099	475	196	62.1	26.8	11.1	WM60	1769	1087	303	379	61.4	17.1	21.4
WM27	1766	1012	702	52	57.3	39.8	2.9	WM61	1754	1109	234	411	63.2	13.3	23.4
WM28	1766	1138	464	164	64.4	26.3	9.3	WM62	1765	1324	224	217	75	12.7	12.3
WM29	1768	1208	426	134	68.3	24.1	7.6	WM63	1767	1096	209	462	62	11.8	26.1
WM30	1769	997	711	61	56.4	40.2	3.4	WM64	1766	1302	207	257	73.7	11.7	14.6
WM31	1769	1186	517	66	67	29.2	3.7	WM65	1759	1319	220	220	75	12.5	12.5
WM32	1767	1068	505	194	60.4	28.6	11	WM66	1768	1192	214	362	67.4	12.1	20.5
WM33	1767	943	630	194	53.4	35.7	11	WM67	1768	1220	238	310	69	13.5	17.5
WM34	1765	863	484	418	48.9	27.4	23.7	WM68	1764	1122	213	429	63.6	12.1	24.3

## Sheet: Table S6
Table S6. Distance matrix of 68 watermelon accessions
	WM1	WM10	WM11	WM12	WM13	WM14	WM15	WM16	WM17	WM18	WM19	WM2	WM20	WM21	WM22	WM23	WM24	WM25	WM26	WM27	WM28	WM29	WM3	WM30	WM31	WM32	WM33	WM34	WM35	WM36	WM37	WM38	WM39	WM4	WM40	WM41	WM42	WM43	WM44	WM45	WM46	WM47	WM48	WM49	WM5	WM50	WM51	WM52	WM53
WM10	0.286521
WM11	0.249255	0.0509915
WM12	0.362637	0.264661	0.163583
WM13	0.248244	0.131415	0.0835655	0.237594
WM14	0.14403	0.19715	0.1652	0.295106	0.128462
WM15	0.400269	0.382498	0.357522	0.379175	0.400549	0.436085
WM16	0.313577	0.391557	0.364977	0.398649	0.39306	0.371487	0.320905
WM17	0.359135	0.391304	0.365741	0.423313	0.398856	0.3706	0.353342	0.323846
WM18	0.361225	0.400287	0.365022	0.424884	0.399163	0.372312	0.355769	0.33086	0.0161792
WM19	0.280619	0.225194	0.150709	0.296855	0.153687	0.17545	0.438763	0.429712	0.38323	0.379602
WM2	0.252847	0.183372	0.0579297	0.202206	0.11848	0.17158	0.367568	0.351182	0.361791	0.363946	0.185811
WM20	0.142282	0.33711	0.318828	0.382392	0.311983	0.230307	0.395709	0.338858	0.397269	0.393116	0.36924	0.335593
WM21	0.239052	0.321593	0.295175	0.352482	0.322629	0.279338	0.345025	0.350394	0.32093	0.320413	0.342342	0.306676	0.230225
WM22	0.144763	0.338256	0.319469	0.379333	0.315284	0.226578	0.394316	0.334146	0.392109	0.389423	0.367796	0.335132	0.00769686	0.232929
WM23	0.0261219	0.346018	0.328609	0.395547	0.293352	0.185553	0.413302	0.315629	0.381717	0.380036	0.328172	0.339177	0.14133	0.261371	0.143363
WM24	0.322647	0.390681	0.354751	0.405459	0.372645	0.350746	0.382671	0.378731	0.313602	0.323152	0.386804	0.375857	0.360775	0.292398	0.361446	0.33796
WM25	0.140056	0.304996	0.287165	0.361206	0.284582	0.214634	0.387399	0.311496	0.377518	0.374921	0.338538	0.297163	0.0678705	0.240827	0.070632	0.141081	0.342405
WM26	0.191831	0.332315	0.301923	0.364922	0.318114	0.256281	0.375081	0.335995	0.344781	0.34905	0.349935	0.31364	0.0996119	0.256233	0.0970437	0.198454	0.356299	0.141791
WM27	0.292112	0.373418	0.327434	0.401436	0.355236	0.331785	0.384024	0.36618	0.330253	0.339521	0.372328	0.351007	0.339275	0.306369	0.344137	0.317779	0.128606	0.334367	0.342139
WM28	0.185132	0.267681	0.215311	0.311018	0.226637	0.187943	0.387833	0.345075	0.376649	0.375	0.297074	0.23913	0.107165	0.25355	0.105296	0.190386	0.335268	0.125823	0.152368	0.327858
WM29	0.267782	0.147298	0.105556	0.28679	0.102527	0.136238	0.416408	0.422364	0.385363	0.383501	0.155044	0.119048	0.336855	0.32908	0.335404	0.31386	0.378072	0.304319	0.329293	0.367183	0.221116
WM3	0.276886	0.151227	0.0537037	0.192661	0.141437	0.203025	0.377224	0.4	0.356134	0.359364	0.194722	0.0981595	0.345741	0.304112	0.344508	0.349036	0.371119	0.328849	0.317583	0.358974	0.244851	0.159141
WM30	0.322861	0.38787	0.355438	0.418194	0.374486	0.341983	0.365248	0.357099	0.307218	0.317146	0.38635	0.367925	0.356506	0.300637	0.358323	0.331953	0.246542	0.344507	0.325193	0.252358	0.337547	0.366853	0.36726
WM31	0.148495	0.338995	0.321207	0.381389	0.317995	0.229486	0.393452	0.336397	0.391574	0.388186	0.368358	0.336714	0.00415924	0.232051	0.00590667	0.148873	0.361715	0.0746269	0.0987097	0.339656	0.104997	0.336035	0.345	0.351303
WM32	0.340627	0.313388	0.272392	0.306648	0.306916	0.306405	0.330547	0.334667	0.351515	0.351245	0.323187	0.258427	0.393135	0.3287	0.392005	0.368863	0.337049	0.358503	0.360506	0.357834	0.342105	0.294993	0.296269	0.348807	0.392372
WM33	0.369913	0.362229	0.292398	0.386591	0.365341	0.359329	0.47093	0.476667	0.416723	0.419291	0.330959	0.347283	0.428109	0.433659	0.425628	0.403747	0.426316	0.418901	0.399011	0.435733	0.429359	0.338493	0.329953	0.41715	0.428756	0.424735
WM34	0.360656	0.380406	0.30692	0.363031	0.35269	0.342687	0.337331	0.345525	0.295276	0.304281	0.364118	0.310575	0.397126	0.31877	0.393418	0.395349	0.346565	0.379556	0.355519	0.335338	0.371567	0.35828	0.324181	0.34009	0.393962	0.320665	0.399836
WM35	0.277187	0.255973	0.176101	0.278793	0.246377	0.264537	0.290975	0.301482	0.289139	0.295154	0.288517	0.16878	0.309091	0.257611	0.310644	0.318347	0.335298	0.307869	0.275889	0.302746	0.285824	0.244495	0.210793	0.306358	0.30814	0.283979	0.400476	0.25876
WM36	0.368889	0.348659	0.274623	0.382759	0.350318	0.372498	0.396389	0.289196	0.349467	0.350515	0.332281	0.297817	0.433544	0.350715	0.436664	0.406619	0.325139	0.407895	0.404274	0.338305	0.400338	0.319638	0.311153	0.333595	0.43612	0.335891	0.216424	0.324056	0.29266
WM37	0.248547	0.142417	0.112731	0.268985	0.0712678	0.0753078	0.410039	0.413816	0.37847	0.378878	0.116188	0.131636	0.332024	0.322058	0.329213	0.29661	0.360318	0.287858	0.323924	0.351334	0.223994	0.0446549	0.158755	0.363281	0.329412	0.284196	0.318342	0.343568	0.245028	0.325169
WM38	0.261077	0.2897	0.24708	0.351495	0.252441	0.221698	0.420482	0.38323	0.369579	0.375076	0.284764	0.270178	0.32262	0.324413	0.317279	0.282268	0.348466	0.309494	0.318631	0.337732	0.298392	0.252207	0.281159	0.363034	0.321623	0.347313	0.378947	0.374714	0.3039	0.344551	0.234592
WM39	0.322408	0.215039	0.136805	0.232921	0.192755	0.258449	0.37766	0.357099	0.398644	0.399641	0.238434	0.0886501	0.366607	0.349744	0.365839	0.384843	0.408298	0.342644	0.33548	0.38925	0.291588	0.200495	0.166785	0.404607	0.368702	0.294987	0.407717	0.336084	0.22783	0.353265	0.198309	0.308248
WM4	0.290768	0.113445	0.00448431	0.206695	0.135223	0.214468	0.3673	0.38212	0.374801	0.376643	0.200608	0.115008	0.358129	0.323505	0.358232	0.363359	0.386698	0.32035	0.350413	0.362671	0.267262	0.164818	0.103194	0.38041	0.358346	0.303246	0.320267	0.338403	0.223625	0.300601	0.16318	0.279446	0.177407
WM40	0.321598	0.21545	0.135957	0.235023	0.192946	0.260375	0.376647	0.356484	0.402242	0.402062	0.240552	0.0874576	0.366967	0.350741	0.366189	0.384201	0.410334	0.342965	0.335501	0.388558	0.291002	0.202745	0.168701	0.402512	0.369526	0.293774	0.409889	0.333587	0.223273	0.35443	0.201967	0.313297	0.00238521	0.178899
WM41	0.286293	0.2569	0.185943	0.277924	0.229497	0.217189	0.393345	0.424801	0.354218	0.360072	0.25194	0.216599	0.340719	0.347044	0.338498	0.340489	0.387175	0.326671	0.330739	0.367577	0.287532	0.206102	0.218638	0.373737	0.338912	0.328368	0.349351	0.376888	0.296592	0.366719	0.18378	0.323884	0.292162	0.229596	0.296697
WM42	0.294974	0.354246	0.30888	0.402985	0.335576	0.323994	0.319204	0.353836	0.302201	0.302597	0.381536	0.332846	0.357697	0.326418	0.35517	0.333333	0.30739	0.333785	0.349719	0.311821	0.342503	0.347446	0.338213	0.305466	0.35682	0.313495	0.426974	0.322449	0.303698	0.332483	0.337316	0.332898	0.386786	0.34797	0.383721	0.333765
WM43	0.354136	0.251534	0.199024	0.142757	0.234375	0.257948	0.386247	0.376478	0.413102	0.414332	0.243243	0.2178	0.369439	0.353227	0.366731	0.391248	0.412149	0.341857	0.368201	0.394619	0.292234	0.258737	0.231308	0.434531	0.367846	0.304196	0.375436	0.34846	0.291602	0.360544	0.220267	0.330287	0.214469	0.229495	0.215623	0.246461	0.39358
WM44	0.281501	0.22823	0.151194	0.269055	0.16735	0.192843	0.409118	0.370732	0.367057	0.370726	0.229858	0.140268	0.303752	0.347604	0.302959	0.327219	0.391331	0.28296	0.296201	0.379127	0.223767	0.203715	0.157447	0.374704	0.304038	0.306504	0.370968	0.347368	0.241528	0.349331	0.178872	0.308479	0.210153	0.203942	0.209275	0.274777	0.364103	0.268714
WM45	0.348495	0.373239	0.322124	0.40625	0.380041	0.332449	0.382388	0.404979	0.344424	0.346475	0.382562	0.350134	0.372176	0.317834	0.368794	0.366272	0.331329	0.366853	0.35347	0.328226	0.36048	0.362058	0.352691	0.330389	0.37048	0.355212	0.408769	0.331583	0.309747	0.367347	0.353476	0.352375	0.396226	0.347727	0.397612	0.354724	0.28141	0.41052	0.38244
WM46	0.203338	0.302326	0.268566	0.356721	0.28515	0.246812	0.332438	0.295172	0.314906	0.313605	0.349088	0.288786	0.141796	0.21967	0.139113	0.21371	0.29952	0.177636	0.172238	0.306917	0.176638	0.312676	0.300573	0.31586	0.138721	0.317251	0.423417	0.330472	0.227496	0.369622	0.314202	0.286694	0.333782	0.30837	0.331747	0.333333	0.287265	0.360321	0.279946	0.339585
WM47	0.274681	0.261084	0.201957	0.293811	0.199179	0.208223	0.438056	0.410507	0.396541	0.393521	0.245395	0.207547	0.342466	0.330128	0.340438	0.303858	0.365883	0.320872	0.333979	0.349704	0.284718	0.19665	0.227821	0.377738	0.344233	0.317859	0.349903	0.377628	0.291997	0.35855	0.179036	0.147502	0.255168	0.242955	0.25687	0.264723	0.342747	0.298201	0.265643	0.353392	0.321669
WM48	0.390354	0.293735	0.249746	0.30568	0.221003	0.295764	0.410618	0.389503	0.429375	0.430423	0.318274	0.211494	0.396761	0.398561	0.399597	0.414929	0.44194	0.373603	0.396907	0.447952	0.343908	0.272727	0.283497	0.438255	0.399596	0.316176	0.434307	0.398268	0.309465	0.384684	0.259587	0.357974	0.229684	0.280977	0.227582	0.367498	0.417758	0.291939	0.255034	0.428667	0.37376	0.296097
WM49	0.236653	0.130115	0.0730282	0.214065	0.0677444	0.0814229	0.378455	0.370696	0.364243	0.367626	0.135039	0.054846	0.316312	0.300844	0.313559	0.31471	0.374189	0.27266	0.303982	0.363444	0.209617	0.0715851	0.116035	0.371287	0.315117	0.27051	0.343606	0.323024	0.202003	0.322337	0.0344564	0.247312	0.124031	0.131356	0.122594	0.189324	0.330261	0.195552	0.144672	0.353857	0.28583	0.17726	0.209887
WM5	0.23708	0.0959133	0.0184287	0.231688	0.0989283	0.149518	0.375642	0.389689	0.34683	0.35316	0.164715	0.0413625	0.333579	0.276545	0.334066	0.320117	0.340045	0.311969	0.3083	0.309211	0.255704	0.101838	0.0917431	0.349486	0.333824	0.254386	0.314195	0.311628	0.1875	0.291706	0.109873	0.251488	0.138686	0.0661376	0.138109	0.189249	0.296887	0.242089	0.160205	0.321873	0.287045	0.193855	0.271739	0.0625536
WM50	0.252955	0.177515	0.0802083	0.246522	0.143204	0.148702	0.415308	0.402635	0.365512	0.36827	0.168085	0.0742496	0.348323	0.331797	0.34678	0.333097	0.365329	0.322173	0.321566	0.334274	0.243202	0.118295	0.13686	0.366972	0.34798	0.271681	0.275836	0.30742	0.224631	0.261395	0.0956052	0.27482	0.191114	0.143885	0.19371	0.189729	0.345482	0.23824	0.172805	0.349363	0.324455	0.209632	0.291129	0.0901639	0.0740741
WM51	0.422206	0.42813	0.3756	0.433333	0.423678	0.41206	0.500644	0.5	0.432032	0.441906	0.418605	0.376844	0.475145	0.456128	0.473312	0.442581	0.431565	0.466577	0.455944	0.446302	0.450512	0.41689	0.373745	0.438022	0.476098	0.444444	0.267547	0.389482	0.440316	0.299488	0.402689	0.410072	0.443372	0.387521	0.443071	0.392741	0.433148	0.426982	0.411689	0.439103	0.469388	0.419023	0.462099	0.416794	0.351525	0.319296
WM52	0.339164	0.403213	0.366936	0.431767	0.392435	0.358006	0.356376	0.306999	0.0805322	0.0927694	0.395412	0.372985	0.37593	0.313711	0.372904	0.356855	0.300274	0.360563	0.338873	0.326846	0.365522	0.379916	0.378999	0.284564	0.372219	0.334307	0.403509	0.279832	0.27623	0.325913	0.374165	0.364819	0.403898	0.378497	0.404068	0.378123	0.296349	0.419473	0.371563	0.325301	0.296629	0.377942	0.425339	0.365539	0.357143	0.366242	0.436865
WM53	0.139865	0.34073	0.317774	0.382178	0.310942	0.230615	0.397121	0.339914	0.400375	0.396364	0.367691	0.33606	0.00119689	0.228184	0.00714286	0.140466	0.358881	0.0650407	0.0984997	0.339296	0.103514	0.335634	0.343908	0.355649	0.00715137	0.395167	0.428851	0.400304	0.311355	0.433227	0.331794	0.320732	0.36924	0.358301	0.369407	0.342169	0.355469	0.371188	0.304426	0.371122	0.138211	0.341099	0.399728	0.315676	0.333829	0.350287	0.473034	0.379567
WM54	0.309148	0.189913	0.0671785	0.223915	0.155978	0.226562	0.360473	0.374019	0.433813	0.429073	0.258693	0.0848249	0.337744	0.328839	0.342342	0.375606	0.423621	0.30102	0.348679	0.397232	0.264487	0.204348	0.152733	0.415395	0.343076	0.293627	0.383747	0.328319	0.21617	0.356682	0.198027	0.33591	0.155125	0.101971	0.152941	0.273801	0.383982	0.234139	0.21931	0.396266	0.320949	0.278586	0.245863	0.0964841	0.123116	0.183757	0.422961	0.428233	0.337316
WM55	0.427376	0.404839	0.37827	0.429001	0.423795	0.387195	0.372219	0.426703	0.359441	0.358311	0.415479	0.37462	0.45935	0.369892	0.458642	0.452525	0.392857	0.4309	0.435484	0.396656	0.430425	0.404965	0.371059	0.398653	0.454423	0.349345	0.412454	0.283418	0.369144	0.355459	0.39315	0.409622	0.403898	0.391681	0.404746	0.374745	0.357818	0.393873	0.398117	0.361502	0.426829	0.403639	0.413872	0.386891	0.346754	0.362611	0.412629	0.349772	0.463946
WM56	0.368421	0.376167	0.339044	0.35781	0.36739	0.403794	0.311782	0.333748	0.373342	0.37362	0.417983	0.339065	0.396226	0.322917	0.392987	0.400484	0.350705	0.37659	0.371372	0.359422	0.379199	0.404566	0.362838	0.344619	0.394785	0.329815	0.441953	0.296325	0.269829	0.36254	0.397606	0.412923	0.351025	0.374028	0.348993	0.412621	0.32351	0.372382	0.389626	0.357444	0.340893	0.401575	0.368746	0.353069	0.355705	0.378985	0.452818	0.336049	0.396215
WM57	0.400673	0.418555	0.354724	0.423884	0.42	0.403743	0.387767	0.419572	0.350866	0.357186	0.396778	0.376518	0.455522	0.387572	0.45098	0.425937	0.382388	0.428571	0.436975	0.375962	0.414867	0.401365	0.375	0.413159	0.454057	0.382676	0.40815	0.313534	0.364493	0.370283	0.390594	0.403625	0.435092	0.367658	0.43447	0.372467	0.335048	0.403735	0.416617	0.342806	0.392183	0.413793	0.471457	0.385217	0.35888	0.334282	0.370634	0.36828	0.453453
WM58	0.311769	0.185362	0.078125	0.184569	0.173573	0.252329	0.344684	0.365645	0.385611	0.392556	0.234397	0.0676923	0.363128	0.342383	0.36061	0.384295	0.412799	0.328957	0.336858	0.393352	0.277367	0.193966	0.121309	0.401389	0.361613	0.262481	0.364458	0.322434	0.201688	0.3379	0.191934	0.32274	0.0795297	0.118745	0.0816469	0.244259	0.370315	0.219714	0.178867	0.389466	0.313772	0.272349	0.23265	0.0968267	0.111294	0.159806	0.412879	0.402372	0.363509
WM59	0.3192	0.11925	0.0755694	0.163922	0.0851944	0.186998	0.386446	0.381306	0.415976	0.419708	0.185212	0.113636	0.344452	0.352987	0.341727	0.359307	0.420131	0.303988	0.330196	0.41092	0.247122	0.137957	0.139197	0.409647	0.343682	0.27791	0.381507	0.348751	0.238095	0.36852	0.112214	0.306511	0.0962644	0.118231	0.0998553	0.25235	0.390966	0.161063	0.18853	0.411047	0.318663	0.248385	0.225989	0.0768588	0.143842	0.17908	0.452845	0.415785	0.347222
WM6	0.348872	0.137422	0.00973451	0.205752	0.154434	0.284125	0.380888	0.383333	0.419174	0.419661	0.256032	0.144478	0.389339	0.365537	0.390604	0.412634	0.428767	0.357798	0.37828	0.402013	0.306417	0.2223	0.119029	0.412081	0.391246	0.314159	0.373818	0.359149	0.247347	0.338923	0.225972	0.344005	0.19357	0.0115037	0.192412	0.307744	0.394642	0.243243	0.248327	0.400671	0.339666	0.314516	0.291954	0.157356	0.138559	0.21525	0.434307	0.420932	0.389381
WM60	0.320648	0.1179	0.0762712	0.161648	0.0848027	0.18684	0.385516	0.381955	0.41673	0.420429	0.185725	0.110379	0.342125	0.351181	0.339156	0.358394	0.419926	0.303053	0.326709	0.409884	0.24493	0.135644	0.134263	0.409058	0.341624	0.274478	0.377655	0.349296	0.239072	0.367366	0.110334	0.30438	0.09375	0.119266	0.0973646	0.252933	0.392435	0.159271	0.19186	0.410779	0.320396	0.245818	0.227496	0.0726965	0.144599	0.17602	0.456418	0.418046	0.34442
WM61	0.30176	0.126214	0.0673077	0.156225	0.0887372	0.177815	0.37376	0.361934	0.412322	0.416795	0.17656	0.0590753	0.33945	0.344996	0.338906	0.360518	0.418336	0.296974	0.315486	0.401366	0.237247	0.113994	0.128834	0.410782	0.339924	0.264511	0.36894	0.331395	0.203139	0.347783	0.0948905	0.299304	0.0612708	0.118519	0.0629742	0.23318	0.375205	0.15169	0.16112	0.393343	0.30446	0.235472	0.200689	0.0471204	0.0987203	0.140489	0.45148	0.416955	0.341258
WM62	0.30735	0.180826	0.0902111	0.195191	0.143178	0.225497	0.355177	0.355886	0.396304	0.398271	0.213255	0.0382353	0.352011	0.329529	0.349738	0.378858	0.401465	0.321601	0.326719	0.381545	0.260446	0.161312	0.131072	0.401178	0.35105	0.262633	0.376781	0.312971	0.185334	0.327006	0.15865	0.295333	0.0496732	0.135607	0.0489418	0.248848	0.361959	0.176471	0.184434	0.377531	0.306213	0.23082	0.202381	0.0563272	0.0932476	0.14	0.427762	0.402358	0.353214
WM63	0.299914	0.113947	0.0611354	0.156224	0.0897213	0.177643	0.364275	0.359776	0.403737	0.406913	0.170428	0.0506993	0.337795	0.338346	0.335409	0.357533	0.406151	0.294788	0.315834	0.392248	0.235637	0.108414	0.113411	0.403263	0.3375	0.257315	0.353535	0.321643	0.197305	0.338726	0.093543	0.287184	0.03108	0.109848	0.0352388	0.227344	0.380711	0.13617	0.160465	0.391944	0.297891	0.217391	0.191901	0.0369369	0.0952381	0.130317	0.437182	0.405501	0.338061
WM64	0.286357	0.169992	0.0697906	0.190233	0.11592	0.179775	0.353297	0.352941	0.393156	0.393754	0.19407	0.0331076	0.334909	0.306522	0.332663	0.363331	0.413206	0.3053	0.318215	0.395177	0.248394	0.147941	0.115108	0.397315	0.333558	0.261818	0.378004	0.304274	0.179903	0.335387	0.136659	0.288737	0.0876841	0.12305	0.0872483	0.232323	0.357765	0.18705	0.163102	0.372155	0.295057	0.233645	0.207447	0.0394737	0.0808163	0.12471	0.422125	0.396657	0.333784
WM65	0.309648	0.181606	0.0881783	0.195869	0.142965	0.227239	0.358789	0.359131	0.397798	0.399464	0.214756	0.0384615	0.35719	0.330223	0.354605	0.382178	0.405369	0.326389	0.331424	0.383706	0.26522	0.160714	0.130805	0.403555	0.356907	0.264137	0.375178	0.313445	0.184976	0.327826	0.159942	0.292977	0.0499343	0.135678	0.0491042	0.249172	0.362216	0.178648	0.183848	0.377792	0.310037	0.231731	0.20509	0.0574981	0.0919355	0.141975	0.426136	0.403988	0.35976
WM66	0.304487	0.155187	0.062436	0.187837	0.125714	0.2085	0.358327	0.350485	0.390262	0.394294	0.19278	0.047812	0.343954	0.332298	0.343413	0.37293	0.411337	0.305891	0.315133	0.394982	0.24864	0.152353	0.124057	0.397556	0.343682	0.256107	0.370428	0.318773	0.181818	0.330492	0.138521	0.306676	0.0581062	0.10625	0.0535069	0.22415	0.349182	0.163281	0.163207	0.36827	0.307441	0.24086	0.208674	0.059464	0.0918367	0.142381	0.437304	0.403279	0.344501
WM67	0.308847	0.168421	0.0876494	0.183396	0.141517	0.225882	0.373611	0.369784	0.419144	0.422128	0.216817	0.0649961	0.358543	0.345139	0.355803	0.379094	0.414841	0.32284	0.336874	0.39043	0.266965	0.156635	0.143673	0.415684	0.358188	0.281061	0.364794	0.330365	0.207045	0.333333	0.155873	0.300071	0.0617627	0.133967	0.0637701	0.257322	0.384211	0.177407	0.199029	0.395703	0.311216	0.243394	0.214626	0.0692747	0.115288	0.145799	0.439668	0.420095	0.360621
WM68	0.29062	0.132689	0.0527426	0.184298	0.113578	0.191652	0.350114	0.365055	0.397781	0.4	0.189748	0.0675676	0.337931	0.331695	0.336634	0.353928	0.41222	0.289832	0.322527	0.398324	0.242671	0.128752	0.111014	0.393755	0.338168	0.25	0.351284	0.325787	0.20056	0.342452	0.115918	0.313375	0.0881459	0.101555	0.0911179	0.219923	0.370066	0.192939	0.155133	0.387244	0.301628	0.246951	0.217581	0.0557029	0.101164	0.141228	0.420182	0.410435	0.338213
WM7	0.249808	0.166134	0.0395753	0.203301	0.112291	0.177469	0.363386	0.369318	0.367479	0.367872	0.180069	0.0149148	0.336094	0.296712	0.335399	0.34459	0.374298	0.301737	0.305909	0.350925	0.247415	0.124555	0.0833333	0.371389	0.337017	0.248555	0.347407	0.308547	0.163814	0.302703	0.131599	0.271648	0.079561	0.0922166	0.0776699	0.21832	0.333583	0.209749	0.126287	0.355769	0.287167	0.203168	0.217596	0.0461184	0.0252649	0.0792634	0.388182	0.36767	0.334962
WM8	0.256098	0.0603291	-5.55111e-17	0.178605	0.0909091	0.17658	0.368509	0.364192	0.367958	0.370528	0.167926	0.0823529	0.32182	0.304115	0.323825	0.330808	0.363325	0.289613	0.312102	0.337815	0.238267	0.120175	0.0694568	0.355407	0.324074	0.284339	0.309392	0.3125	0.191	0.283696	0.124769	0.251701	0.155779	0.0148862	0.154953	0.209459	0.315982	0.213691	0.170017	0.335289	0.279383	0.216625	0.261079	0.0915819	0.0301602	0.104582	0.382246	0.361905	0.320578
WM9	0.335659	0.113435	0.00622776	0.178762	0.126198	0.272657	0.38359	0.377713	0.408727	0.405962	0.245112	0.14809	0.355042	0.346096	0.35585	0.382785	0.409253	0.328737	0.344671	0.388424	0.285393	0.21496	0.110121	0.40433	0.356145	0.31459	0.373953	0.349955	0.226448	0.351228	0.222475	0.326256	0.204609	0.0386831	0.205758	0.294448	0.385252	0.230653	0.225716	0.405178	0.319048	0.287018	0.271923	0.152156	0.1354	0.222857	0.436886	0.411208	0.35402
[truncated: 18 more columns]

## Sheet: Table S7
Table S7. Distance matrix of 27 Korean watermelon accessions
	WM15	WM16	WM18	WM19	WM20	WM21	WM22	WM23	WM24	WM25	WM26	WM27	WM28	WM29	WM30	WM31	WM58	WM59	WM60	WM61	WM62	WM63	WM64	WM65	WM66	WM67
WM16	0.320905
WM18	0.355769	0.33086
WM19	0.438763	0.429712	0.379602
WM20	0.395709	0.338858	0.393116	0.36924
WM21	0.345025	0.350394	0.320413	0.342342	0.230225
WM22	0.394316	0.334146	0.389423	0.367796	0.00769686	0.232929
WM23	0.413302	0.315629	0.380036	0.328172	0.14133	0.261371	0.143363
WM24	0.382671	0.378731	0.323152	0.386804	0.360775	0.292398	0.361446	0.33796
WM25	0.387399	0.311496	0.374921	0.338538	0.0678705	0.240827	0.070632	0.141081	0.342405
WM26	0.375081	0.335995	0.34905	0.349935	0.0996119	0.256233	0.0970437	0.198454	0.356299	0.141791
WM27	0.384024	0.36618	0.339521	0.372328	0.339275	0.306369	0.344137	0.317779	0.128606	0.334367	0.342139
WM28	0.387833	0.345075	0.375	0.297074	0.107165	0.25355	0.105296	0.190386	0.335268	0.125823	0.152368	0.327858
WM29	0.416408	0.422364	0.383501	0.155044	0.336855	0.32908	0.335404	0.31386	0.378072	0.304319	0.329293	0.367183	0.221116
WM30	0.365248	0.357099	0.317146	0.38635	0.356506	0.300637	0.358323	0.331953	0.246542	0.344507	0.325193	0.252358	0.337547	0.366853
WM31	0.393452	0.336397	0.388186	0.368358	0.00415924	0.232051	0.00590667	0.148873	0.361715	0.0746269	0.0987097	0.339656	0.104997	0.336035	0.351303
WM58	0.344684	0.365645	0.392556	0.234397	0.363128	0.342383	0.36061	0.384295	0.412799	0.328957	0.336858	0.393352	0.277367	0.193966	0.401389	0.361613
WM59	0.386446	0.381306	0.419708	0.185212	0.344452	0.352987	0.341727	0.359307	0.420131	0.303988	0.330196	0.41092	0.247122	0.137957	0.409647	0.343682	0.073955
WM60	0.385516	0.381955	0.420429	0.185725	0.342125	0.351181	0.339156	0.358394	0.419926	0.303053	0.326709	0.409884	0.24493	0.135644	0.409058	0.341624	0.074736	0
WM61	0.37376	0.361934	0.416795	0.17656	0.33945	0.344996	0.338906	0.360518	0.418336	0.296974	0.315486	0.401366	0.237247	0.113994	0.410782	0.339924	0.0400334	0.00566802	0.00571895
WM62	0.355177	0.355886	0.398271	0.213255	0.352011	0.329529	0.349738	0.378858	0.401465	0.321601	0.326719	0.381545	0.260446	0.161312	0.401178	0.35105	0.0396114	0.0839054	0.0797831	0.0320256
WM63	0.364275	0.359776	0.406913	0.170428	0.337795	0.338346	0.335409	0.357533	0.406151	0.294788	0.315834	0.392248	0.235637	0.108414	0.403263	0.3375	0.0285235	0.00560448	0.00644122	0.00321543	0.00563154
WM64	0.353297	0.352941	0.393754	0.19407	0.334909	0.306522	0.332663	0.363331	0.413206	0.3053	0.318215	0.395177	0.248394	0.147941	0.397315	0.333558	0.058104	0.101106	0.0991207	0.042728	0.00509461	0.035503
WM65	0.358789	0.359131	0.399464	0.214756	0.35719	0.330223	0.354605	0.382178	0.405369	0.326389	0.331424	0.383706	0.26522	0.160714	0.403555	0.356907	0.0420105	0.0866564	0.0832685	0.0345937	0.00131406	0.00973236	0.0036523
WM66	0.358327	0.350485	0.394294	0.19278	0.343954	0.332298	0.343413	0.37293	0.411337	0.305891	0.315133	0.394982	0.24864	0.152353	0.397556	0.343682	0.0438597	0.0704	0.0731511	0.00890688	0.0265554	0.0182876	0.0295031	0.0313216
WM67	0.373611	0.369784	0.422128	0.216817	0.358543	0.345139	0.355803	0.379094	0.414841	0.32284	0.336874	0.39043	0.266965	0.156635	0.415684	0.358188	0.0469231	0.0511628	0.0470588	0.0184887	0.00289436	0.0055336	0.0432802	0.00364166	0.0293418
WM68	0.350114	0.365055	0.4	0.189748	0.337931	0.331695	0.336634	0.353928	0.41222	0.289832	0.322527	0.398324	0.242671	0.128752	0.393755	0.338168	0.0144346	0.00940975	0.012931	0.00765957	0.0612245	0.00425894	0.0536463	0.0625514	0.0260943	0.0498366
